# Supplementary material for: KIFC1 inhibition: Exploring the potential of propolis-derived small molecules for targeting cancer progression through in silico analysis
Source: PLoS One. 2025 Jun 5;20(6):e0324678. doi: 10.1371/journal.pone.0324678 (PMC12140393; doi:10.1371/journal.pone.0324678)
Supplement: S1 Table — (XLSX) [file pone.0324678.s001.xlsx]

## Sheet: S1 Table
S1 Table. Sequence alignment and protein-protein Basic Local Alignment (pBLAST) search of selected KIFC1 proteins of Homo sapiens
Description	Scientific Name	Max Score	Total Score	Query Cover	E value	Percent Identity	Accession Length	Accession
Chain A, Kinesin-like protein KIFC1 [Homo sapiens]	Homo sapiens	731	731	0.53	0	99.72	376	5WDH_A
Chain A, Kinesin-like protein KIFC3 [Homo sapiens]	Homo sapiens	246	246	0.52	8e-76	43.34	330	5WDE_A
Chain A, Kinesin-like protein KIF3B [Homo sapiens]	Homo sapiens	202	202	0.45	8e-59	41.77	372	3B6U_A
Chain A, KIF13B protein [Homo sapiens]	Homo sapiens	195	195	0.46	2e-56	39.23	354	3GBJ_A
Chain A, Kinesin-like protein KIF3C [Homo sapiens]	Homo sapiens	187	187	0.42	3e-53	39.5	395	3B6V_A
Chain A, KINESIN-LIKE PROTEIN KIF15 [Homo sapiens]	Homo sapiens	185	185	0.51	1e-52	38.4	361	4BN2_A
Chain A, Kinesin-like protein KIF15 [Homo sapiens]	Homo sapiens	185	185	0.51	1e-52	38.4	375	7RYP_A
Chain C, Kinesin Heavy Chain Isoform 5a [Homo sapiens]	Homo sapiens	183	183	0.53	4e-52	37.19	340	4UXT_C
Chain C, Kinesin-like protein KIF15 [Homo sapiens]	Homo sapiens	182	182	0.51	2e-51	38.67	377	6ZPI_C
Chain B, Kinesin-like protein KIF15 [Homo sapiens]	Homo sapiens	182	182	0.51	2e-51	38.67	383	6ZPH_B
Chain C, KINESIN-3 MOTOR DOMAIN [Homo sapiens]	Homo sapiens	176	176	0.43	3e-49	36.68	375	4UXO_C
Chain K, Kinesin-1 heavy chain [Homo sapiens]	Homo sapiens	174	174	0.51	4e-49	35.24	317	6OJQ_K
Chain K, Kinesin-1 heavy chain [Homo sapiens]	Homo sapiens	174	174	0.51	5e-49	35.24	325	4LNU_K
Chain K, Kinesin-1 heavy chain [Homo sapiens]	Homo sapiens	174	174	0.51	6e-49	35.24	349	4HNA_K
Chain A, Kinesin-like protein [Homo sapiens]	Homo sapiens	172	172	0.51	2e-48	34.96	325	5LT1_A
Chain K, Kinesin-1 heavy chain [Homo sapiens]	Homo sapiens	172	172	0.51	3e-48	34.96	349	3J8X_K
Chain A, Kinesin-1 heavy chain [Homo sapiens]	Homo sapiens	172	172	0.51	3e-48	34.96	325	5LT3_A
Chain A, KINESIN [Homo sapiens]	Homo sapiens	171	171	0.51	7e-48	34.86	325	1BG2_A
Chain A, KINESIN HEAVY CHAIN [Homo sapiens]	Homo sapiens	171	171	0.51	7e-48	34.86	349	1MKJ_A
Chain C, Kinesin-like Protein Kif11 [Homo sapiens]	Homo sapiens	170	170	0.53	4e-47	35.88	373	4AQV_C
Chain S, Kinesin-1 heavy chain [Homo sapiens]	Homo sapiens	168	168	0.51	2e-46	34.57	372	8IXA_S
Chain A, Kinesin-like protein KIF11 [Homo sapiens]	Homo sapiens	168	168	0.46	2e-46	37.27	367	6TRL_A
Chain A, KINESIN-LIKE PROTEIN KIF11 [Homo sapiens]	Homo sapiens	168	168	0.46	2e-46	36.97	368	4A28_A
Chain A, KINESIN-LIKE PROTEIN KIF11 [Homo sapiens]	Homo sapiens	168	168	0.46	2e-46	36.17	368	4B7B_A
Chain A, Kinesin-like protein KIF11 [Homo sapiens]	Homo sapiens	167	167	0.46	4e-46	36.97	369	3HQD_A
Chain A, Kinesin-like protein KIF11 [Homo sapiens]	Homo sapiens	167	167	0.46	4e-46	36.97	359	1X88_A
Chain A, Kinesin-like protein KIF11 [Homo sapiens]	Homo sapiens	167	167	0.46	4e-46	36.97	367	6TLE_A
Chain A, KINESIN-RELATED MOTOR PROTEIN Eg5 [Homo sapiens]	Homo sapiens	167	167	0.46	4e-46	36.97	368	1II6_A
Chain A, Kinesin-like protein KIF11 [Homo sapiens]	Homo sapiens	167	167	0.46	5e-46	36.97	367	1Q0B_A
Chain A, KINESIN-LIKE PROTEIN KIF11 [Homo sapiens]	Homo sapiens	167	167	0.46	6e-46	36.47	368	4A1Z_A
Chain A, Kinesin-like protein KIF11 [Homo sapiens]	Homo sapiens	167	167	0.46	6e-46	36.97	369	4ZCA_A
Chain A, Kinesin-like protein KIF11 [Homo sapiens]	Homo sapiens	167	167	0.46	6e-46	36.97	382	3WPN_A
Chain A, Kinesin-like protein KIF11 [Homo sapiens]	Homo sapiens	167	167	0.46	7e-46	36.97	367	5ZO7_A
Chain A, Kinesin-like protein KIF11 [Homo sapiens]	Homo sapiens	166	166	0.46	7e-46	36.97	370	8YHH_A
Chain A, KINESIN-LIKE PROTEIN KIF11 [Homo sapiens]	Homo sapiens	166	166	0.46	8e-46	36.97	370	4AP0_A
Chain K, Kinesin-like protein KIF11 [Homo sapiens]	Homo sapiens	166	166	0.46	1e-45	36.97	391	6TA3_K
Chain A, KINESIN-LIKE PROTEIN KIF11 [Homo sapiens]	Homo sapiens	165	165	0.44	1e-45	37.97	348	3ZCW_A
Chain A, Kinesin-like protein KIF11 [Homo sapiens]	Homo sapiens	165	165	0.46	3e-45	36.67	369	4ZHI_A
Chain A, Kinesin-like protein KIF11 [Homo sapiens]	Homo sapiens	163	163	0.46	1e-44	36.67	368	6Y1I_A
Chain A, Kinesin-like protein KIF9 [Homo sapiens]	Homo sapiens	160	160	0.45	2e-43	36.73	359	3NWN_A
Chain A, KINESIN-LIKE PROTEIN KIF7 [Homo sapiens]	Homo sapiens	156	156	0.51	2e-42	34.7	344	4A14_A
Chain C, Kinesin-like protein KIF7 [Homo sapiens]	Homo sapiens	157	157	0.51	5e-42	34.7	399	6MLQ_C
Chain C, Kinesin-like protein KIF7 [Homo sapiens]	Homo sapiens	159	159	0.51	6e-42	34.7	544	7RX0_C
Chain A, Centromeric protein E [Homo sapiens]	Homo sapiens	155	155	0.42	7e-42	38.21	349	1T5C_A
Chain C, Kinesin-like protein KIF18A [Homo sapiens]	Homo sapiens	155	155	0.42	9e-42	37.63	353	7RSI_C
Chain A, Kinesin-like protein KIF18A [Homo sapiens]	Homo sapiens	154	154	0.42	1e-41	37.63	355	3LRE_A
Chain K, Kinesin-like protein KIF18A [Homo sapiens]	Homo sapiens	155	155	0.42	1e-41	37.63	377	5OAM_K
Chain A, Centromere-associated protein E [Homo sapiens]	Homo sapiens	152	152	0.42	1e-40	37.87	353	6M4I_A
Chain A, Kinesin-like protein KIF22 [Homo sapiens]	Homo sapiens	152	152	0.52	2e-40	32.79	379	6NJE_A
Chain A, KINESIN-LIKE PROTEIN KIF7 [Homo sapiens]	Homo sapiens	149	149	0.51	9e-40	34.33	344	2XT3_A
Chain A, Kinesin-like protein KIF2 [Homo sapiens]	Homo sapiens	131	131	0.43	4e-33	32.77	420	2GRY_A
Chain A, KIF2C protein [Homo sapiens]	Homo sapiens	127	127	0.43	1e-31	31.53	387	2HEH_A
Chain A, Kinesin-like protein KIF2C [Homo sapiens]	Homo sapiens	124	124	0.43	8e-31	31.19	387	4Y05_A
Chain C, Kinesin-like protein KIF2C,KIF2C FUSED TO A DARPIN,KIF2C FUSED TO A DARPIN [Homo sapiens]	Homo sapiens	124	124	0.43	1e-29	31.19	573	5MIO_C
