# Supplementary material for: KIFC1 inhibition: Exploring the potential of propolis-derived small molecules for targeting cancer progression through in silico analysis
Source: PLoS One. 2025 Jun 5;20(6):e0324678. doi: 10.1371/journal.pone.0324678 (PMC12140393; doi:10.1371/journal.pone.0324678)
Supplement: S2 Table — (XLSX) [file pone.0324678.s002.xlsx]

## Sheet: S2 Table
S2 Table. List of the compounds selected from propolis.
S. No.	Compound PubChem ID	Compound's Name	Canonical SMILES
1	44257510	Neovestitol	COC1=CC2=C(CC(CO2)C3=C(C=C(C=C3)O)O)C=C1
2	21721815	7-O-Prenylpinocembrin	CC(=CCOC1=CC(=C2C(=O)CC(OC2=C1)C3=CC=CC=C3)O)C
3	11455669	Propolone B	CC(=CCC1CC2(C(=O)C3=C(C(C2=O)(C1(C)C)C(=O)C4=CC=CC=C4)OC(C(C3)O)(C)C)CC(C(C)(C)O)O)C
4	11272353	Propolone C	CC(=CCC1CC2(C(=O)C3=C(C(C2=O)(C1(C)C)C(=O)C4=CC=CC=C4)OC(C3)C(C)(C)O)CC=C(C)C)C
5	11114020	Propolone D	CC(=CCC1CC23CC(OC2=C(C(=O)C(C3=O)(C1(C)C)C(=O)C4=CC=CC=C4)CC=C(C)C)C(C)(C)O)C
6	10907594	aristophenone A	CC(=CCC1CC2(C(=O)C(=C(C3=CC(=C(C=C3)O)O)O)C(=O)C(C2=O)(C1(C)C)CC=C(C)C)CC=C(C)C)C
7	10791588	(1S,9S,11R)-9-benzoyl-4,4,10,10-tetramethyl-1,11-bis(3-methylbut-2-enyl)-3-oxatricyclo[7.3.1.02,7]tridec-2(7)-ene-8,13-dione	CC(=CCC1CC2(C3=C(CCC(O3)(C)C)C(=O)C(C2=O)(C1(C)C)C(=O)C4=CC=CC=C4)CC=C(C)C)C
8	9984117	(1S,4R,8S,10R)-8-benzoyl-4-(2-hydroxypropan-2-yl)-9,9-dimethyl-1,10-bis(3-methylbut-2-enyl)-3-oxatricyclo[6.3.1.02,6]dodec-2(6)-ene-7,12-dione	CC(=CCC1CC2(C3=C(CC(O3)C(C)(C)O)C(=O)C(C2=O)(C1(C)C)C(=O)C4=CC=CC=C4)CC=C(C)C)C
9	5472440	Artepillin C	CC(=CCC1=CC(=CC(=C1O)CC=C(C)C)C=CC(=O)O)C
10	5471610	7-Epiclusianone	CC(=CCC1CC2(C(=O)C(=C(C3=CC=CC=C3)O)C(=O)C(C2=O)(C1(C)C)CC=C(C)C)CC=C(C)C)C
11	5377945	6-Methoxykaempferol	COC1=C(C2=C(C=C1O)OC(=C(C2=O)O)C3=CC=C(C=C3)O)O
12	5352032	4',5,7-Trihydroxy-3,6-dimethoxyflavone	COC1=C(C2=C(C=C1O)OC(=C(C2=O)OC)C3=CC=C(C=C3)O)O
13	5318691	Izalpinin	COC1=CC(=C2C(=C1)OC(=C(C2=O)O)C3=CC=CC=C3)O
14	5281954	Tectochrysin	COC1=CC(=C2C(=C1)OC(=CC2=O)C3=CC=CC=C3)O
15	5281787	Caffeic acid phenethyl ester	C1=CC=C(C=C1)CCOC(=O)C=CC2=CC(=C(C=C2)O)O
16	5281666	Kaempferide	COC1=CC=C(C=C1)C2=C(C(=O)C3=C(C=C(C=C3O2)O)O)O
17	5281628	Hispidulin	COC1=C(C2=C(C=C1O)OC(=CC2=O)C3=CC=C(C=C3)O)O
18	5281616	Galangin	C1=CC=C(C=C1)C2=C(C(=O)C3=C(C=C(C=C3O2)O)O)O
19	5280681	3-Methoxyluteolin	COC1=C(OC2=CC(=CC(=C2C1=O)O)O)C3=CC(=C(C=C3)O)O
20	5280445	Luteolin	C1=CC(=C(C=C1C2=CC(=O)C3=C(C=C(C=C3O2)O)O)O)O
21	5280442	Acacetin	COC1=CC=C(C=C1)C2=CC(=O)C3=C(C=C(C=C3O2)O)O
22	5280373	Biochanin A	COC1=CC=C(C=C1)C2=COC3=CC(=CC(=C3C2=O)O)O
23	5280343	Quercetin	C1=CC(=C(C=C1C2=C(C(=O)C3=C(C=C(C=C3O2)O)O)O)O)O
24	3938139	Cearoin	COC1=C(C=C(C(=C1)O)C(=O)C2=CC=CC=C2)O
25	3873459	Prenyletin	CC(=CCOC1=C(C=C2C=CC(=O)OC2=C1)O)C
26	689043	Caffeic Acid	C1=CC(=C(C=C1C=CC(=O)O)O)O
27	638278	Trihydroxychalcone	C1=CC(=CC=C1C=CC(=O)C2=C(C=C(C=C2)O)O)O
28	637542	p-Coumaric acid	C1=CC(=CC=C1C=CC(=O)O)O
29	637541	3'-Hydroxycinnamic acid	C1=CC(=CC(=C1)O)C=CC(=O)O
30	637540	2-Hydroxycinnamic acid, (2E)-	C1=CC=C(C(=C1)C=CC(=O)O)O
31	637125	Communic Acid	CC(=CCC1C(=C)CCC2C1(CCCC2(C)C(=O)O)C)C=C
32	637105	Nemorosone	CC(=CCC1CC2(C(=C(C(=O)C(C2=O)(C1(C)C)C(=O)C3=CC=CC=C3)CC=C(C)C)O)CC=C(C)C)C
33	444539	Cinnamic Acid	C1=CC=C(C=C1)C=CC(=O)O
34	336327	Medicarpin	COC1=CC2=C(C=C1)C3COC4=C(C3O2)C=CC(=C4)O
35	259846	Lupeol	CC(=C)C1CCC2(C1C3CCC4C5(CCC(C(C5CCC4(C3(CC2)C)C)(C)C)O)C)C
36	238782	5,7-Dihydroxyflavanone	C1C(OC2=CC(=CC(=C2C1=O)O)O)C3=CC=CC=C3
37	92503	Vestitol	COC1=CC(=C(C=C1)C2CC3=C(C=C(C=C3)O)OC2)O
38	72307	Sesamin	C1C2C(COC2C3=CC4=C(C=C3)OCO4)C(O1)C5=CC6=C(C=C5)OCO6
39	6549	Linalool, (+/-)-	CC(=CCCC(C)(C=C)O)C
40	370	Gallic Acid	C1=C(C=C(C(=C1O)O)O)C(=O)O
