# Supplementary material for: KIFC1 inhibition: Exploring the potential of propolis-derived small molecules for targeting cancer progression through in silico analysis
Source: PLoS One. 2025 Jun 5;20(6):e0324678. doi: 10.1371/journal.pone.0324678 (PMC12140393; doi:10.1371/journal.pone.0324678)
Supplement: S3 Table — (XLSX) [file pone.0324678.s003.xlsx]

## Sheet: S3 Table
S3 Table. Virtual screening through graphical-automatic drug design (iGEMDOCK) approach and post-screening analysis of propolis compounds' complexes with KIFC1.
S. No.	Compound	Energy (kcal/mol)	VDW (kcal/mol)	H-Bond (kcal/mol)
1	11114020	-99.0573	-87.1185	-11.9388
2	5318691	-98.6709	-78.8221	-19.8488
3	11455669	-96.8373	-77.9589	-18.8784
4	637105	-94.9045	-85.5183	-9.38622
5	5280445	-92.6849	-72.1756	-20.5093
6	9984117	-92.619	-76.7631	-15.8559
7	5281666	-92.4845	-75.1991	-17.2854
8	5377945	-91.6742	-75.8542	-15.82
9	5352032	-91.5905	-73.9851	-17.6054
10	10907594	-90.0558	-74.0432	-16.0126
11	5281954	-86.2359	-69.3486	-16.8873
12	44257510	-86.0528	-75.9303	-10.1225
13	92503	-85.9517	-70.0479	-15.9038
14	5472440	-85.8086	-75.342	-10.4666
15	72307	-84.7377	-74.7065	-10.0312
16	238782	-84.6537	-70.4279	-14.2258
17	11272353	-84.5511	-77.6987	-6.85244
18	638278	-83.071	-67.4275	-15.6435
19	5280343	-81.8205	-69.553	-12.2675
20	5281628	-81.5044	-68.5847	-12.9197
21	5280442	-81.2624	-55.8906	-25.3718
22	3873459	-80.9358	-68.8542	-12.0816
23	336327	-80.9166	-66.4166	-14.5
24	5471610	-80.6703	-65.4415	-15.2288
25	5280681	-78.8786	-58.7213	-20.1573
26	10791588	-78.6168	-75.1168	-3.5
27	259846	-78.4193	-78.4193	0
28	5280373	-77.2759	-63.2575	-14.0184
29	5281616	-76.8177	-50.0913	-26.7264
30	689043	-76.2791	-46.9351	-29.344
31	370	-75.9486	-51.0265	-24.9221
32	5281787	-75.5695	-65.2361	-10.3334
33	637541	-74.6441	-59.5946	-15.0495
34	21721815	-73.2068	-61.2638	-11.943
35	3938139	-72.6416	-56.9915	-15.6501
36	637540	-71.873	-55.3492	-16.5238
37	444539	-65.423	-43.8605	-21.5625
38	637125	-63.7163	-60.9699	-2.74637
39	637542	-63.0948	-44.119	-18.9758
40	6549	-60.0451	-52.8469	-7.19824
